# Supplementary material for: Rapid acquisition of HPV around the time of sexual debut in adolescent girls in Tanzania
Source: Int J Epidemiol. 2016 Mar 4;45(3):762–73. doi: 10.1093/ije/dyv367 (PMC5005945; doi:10.1093/ije/dyv367)
Supplement: Supplementary Data [file dyv367_supplementary_data.zip]

Archive with 2 entries (2 files):
- ije-2015-07-0864-File005.pptx
- ije-2015-07-0864-File004.docx
